# Supplementary material for: Stress Hyperglycaemia in Hospitalised Patients and Their 3-Year Risk of Diabetes: A Scottish Retrospective Cohort Study
Source: PLoS Med. 2014 Aug 19;11(8):e1001708. doi: 10.1371/journal.pmed.1001708 (PMC4138030; doi:10.1371/journal.pmed.1001708)
Supplement: Table S5 — Predicted risk and 95% CIs from model 1 presented in Table 4 , by age, sex, and glucose. (XLSX) [file pmed.1001708.s006.xlsx]

## Sheet: fitted values model1
Table S5. 3-year risk of type 2 diabetes according to admission glucose level, age and sex
Age	Sex	Glucose mmol/L	Risk (%)	Lower 95CI risk	Upper 95%CI risk
40	Male	5	0.7	0.6	0.8
45	Male	5	0.9	0.8	1
50	Male	5	1.1	1	1.2
55	Male	5	1.2	1.1	1.4
60	Male	5	1.3	1.1	1.4
65	Male	5	1.2	1	1.3
70	Male	5	1	0.9	1.1
75	Male	5	0.8	0.7	0.9
80	Male	5	0.6	0.5	0.6
85	Male	5	0.4	0.3	0.4
40	Male	5.5	1	0.9	1.2
45	Male	5.5	1.3	1.2	1.5
50	Male	5.5	1.6	1.5	1.7
55	Male	5.5	1.8	1.6	1.9
60	Male	5.5	1.8	1.6	2
65	Male	5.5	1.7	1.5	1.8
70	Male	5.5	1.4	1.3	1.6
75	Male	5.5	1.1	1	1.2
80	Male	5.5	0.8	0.7	0.9
85	Male	5.5	0.5	0.5	0.6
40	Male	6	1.4	1.2	1.6
45	Male	6	1.8	1.6	2
50	Male	6	2.2	2	2.4
55	Male	6	2.4	2.3	2.6
60	Male	6	2.5	2.3	2.7
65	Male	6	2.3	2.1	2.5
70	Male	6	2	1.8	2.1
75	Male	6	1.5	1.4	1.7
80	Male	6	1.1	1	1.2
85	Male	6	0.7	0.6	0.8
40	Male	6.5	1.9	1.6	2.2
45	Male	6.5	2.4	2.2	2.7
50	Male	6.5	2.9	2.7	3.2
55	Male	6.5	3.2	3	3.5
60	Male	6.5	3.3	3.1	3.5
65	Male	6.5	3.1	2.8	3.3
70	Male	6.5	2.6	2.4	2.8
75	Male	6.5	2.1	1.9	2.2
80	Male	6.5	1.5	1.3	1.6
85	Male	6.5	1	0.9	1.1
40	Male	7	2.4	2.1	2.8
45	Male	7	3.2	2.9	3.5
50	Male	7	3.8	3.5	4.1
55	Male	7	4.2	3.9	4.5
60	Male	7	4.3	4	4.6
65	Male	7	4	3.7	4.3
70	Male	7	3.4	3.2	3.7
75	Male	7	2.7	2.5	2.9
80	Male	7	1.9	1.8	2.1
85	Male	7	1.3	1.1	1.5
40	Male	7.1	2.5	2.2	3
45	Male	7.1	3.3	3	3.7
50	Male	7.1	4	3.7	4.3
55	Male	7.1	4.4	4.1	4.7
60	Male	7.1	4.5	4.2	4.8
65	Male	7.1	4.2	3.9	4.5
70	Male	7.1	3.6	3.3	3.9
75	Male	7.1	2.8	2.6	3.1
80	Male	7.1	2	1.9	2.2
85	Male	7.1	1.3	1.2	1.5
40	Male	7.5	3.1	2.6	3.6
45	Male	7.5	4	3.6	4.5
50	Male	7.5	4.8	4.4	5.2
55	Male	7.5	5.3	4.9	5.7
60	Male	7.5	5.4	5	5.8
65	Male	7.5	5	4.7	5.4
70	Male	7.5	4.3	4	4.7
75	Male	7.5	3.4	3.2	3.7
80	Male	7.5	2.5	2.2	2.7
85	Male	7.5	1.6	1.4	1.9
40	Male	8	3.8	3.3	4.4
45	Male	8	5	4.5	5.5
50	Male	8	6	5.5	6.5
55	Male	8	6.6	6.1	7.1
60	Male	8	6.7	6.2	7.2
65	Male	8	6.2	5.8	6.7
70	Male	8	5.4	5	5.8
75	Male	8	4.2	3.9	4.6
80	Male	8	3.1	2.8	3.4
85	Male	8	2	1.8	2.3
40	Male	8.5	4.6	3.9	5.4
45	Male	8.5	6	5.4	6.7
50	Male	8.5	7.2	6.6	7.8
55	Male	8.5	7.9	7.3	8.5
60	Male	8.5	8	7.4	8.7
65	Male	8.5	7.5	7	8.1
70	Male	8.5	6.5	6	7
75	Male	8.5	5.1	4.7	5.6
80	Male	8.5	3.7	3.4	4.1
85	Male	8.5	2.5	2.2	2.8
40	Male	9	5.5	4.7	6.4
45	Male	9	7.1	6.4	8
50	Male	9	8.5	7.8	9.3
55	Male	9	9.4	8.7	10.1
60	Male	9	9.5	8.8	10.3
65	Male	9	8.9	8.2	9.6
70	Male	9	7.7	7.1	8.3
75	Male	9	6.1	5.6	6.6
80	Male	9	4.4	4	4.9
85	Male	9	3	2.6	3.4
40	Male	9.5	6.4	5.5	7.5
45	Male	9.5	8.3	7.4	9.3
50	Male	9.5	9.9	9.1	10.8
55	Male	9.5	10.9	10	11.8
60	Male	9.5	11	10.2	11.9
65	Male	9.5	10.3	9.5	11.2
70	Male	9.5	8.9	8.3	9.7
75	Male	9.5	7.1	6.6	7.7
80	Male	9.5	5.2	4.7	5.7
85	Male	9.5	3.5	3	4
40	Male	10	7.4	6.3	8.6
45	Male	10	9.5	8.5	10.7
50	Male	10	11.3	10.4	12.4
55	Male	10	12.4	11.5	13.4
60	Male	10	12.6	11.6	13.6
65	Male	10	11.8	10.9	12.8
70	Male	10	10.2	9.5	11.1
75	Male	10	8.2	7.5	8.9
80	Male	10	6	5.4	6.6
85	Male	10	4	3.5	4.6
40	Male	10.5	8.4	7.2	9.8
45	Male	10.5	10.8	9.6	12.1
50	Male	10.5	12.8	11.7	13.9
55	Male	10.5	14	12.9	15.1
60	Male	10.5	14.2	13.1	15.3
65	Male	10.5	13.3	12.3	14.4
70	Male	10.5	11.6	10.7	12.5
75	Male	10.5	9.3	8.5	10.1
80	Male	10.5	6.8	6.2	7.5
85	Male	10.5	4.6	4	5.2
40	Male	11	9.4	8	10.9
45	Male	11	12	10.7	13.4
50	Male	11	14.2	13	15.5
55	Male	11	15.5	14.3	16.8
60	Male	11	15.7	14.5	17
65	Male	11	14.8	13.6	16
70	Male	11	12.9	11.9	14
75	Male	11	10.3	9.5	11.3
80	Male	11	7.6	6.9	8.4
85	Male	11	5.1	4.5	5.9
40	Male	11.1	9.6	8.2	11.2
45	Male	11.1	12.3	11	13.7
50	Male	11.1	14.5	13.2	15.8
55	Male	11.1	15.8	14.6	17.1
60	Male	11.1	16	14.8	17.3
65	Male	11.1	15.1	13.9	16.3
70	Male	11.1	13.1	12.1	14.3
75	Male	11.1	10.6	9.7	11.5
80	Male	11.1	7.8	7	8.6
85	Male	11.1	5.2	4.6	6
40	Male	11.5	10.4	8.8	12.1
45	Male	11.5	13.2	11.8	14.8
50	Male	11.5	15.6	14.3	17.1
55	Male	11.5	17	15.7	18.4
60	Male	11.5	17.2	15.9	18.7
65	Male	11.5	16.2	14.9	17.6
70	Male	11.5	14.2	13	15.4
75	Male	11.5	11.4	10.5	12.5
80	Male	11.5	8.4	7.6	9.3
85	Male	11.5	5.7	5	6.5
40	Male	12	11.3	9.7	13.2
45	Male	12	14.4	12.9	16.2
50	Male	12	17	15.5	18.6
55	Male	12	18.5	17	20.1
60	Male	12	18.7	17.2	20.3
65	Male	12	17.6	16.2	19.2
70	Male	12	15.4	14.1	16.8
75	Male	12	12.5	11.4	13.6
80	Male	12	9.2	8.3	10.3
85	Male	12	6.2	5.4	7.2
40	Male	12.5	12.2	10.4	14.3
45	Male	12.5	15.6	13.8	17.5
50	Male	12.5	18.2	16.6	20
55	Male	12.5	19.8	18.2	21.6
60	Male	12.5	20.1	18.4	21.9
65	Male	12.5	19	17.3	20.7
70	Male	12.5	16.6	15.2	18.2
75	Male	12.5	13.5	12.2	14.8
80	Male	12.5	10	9	11.2
85	Male	12.5	6.8	5.9	7.8
40	Male	13	13.1	11.1	15.4
45	Male	13	16.6	14.7	18.7
50	Male	13	19.5	17.6	21.5
55	Male	13	21.1	19.3	23.1
60	Male	13	21.4	19.5	23.4
65	Male	13	20.2	18.4	22.2
70	Male	13	17.8	16.1	19.5
75	Male	13	14.4	13	15.9
80	Male	13	10.7	9.6	12
85	Male	13	7.3	6.3	8.4
40	Male	13.5	13.9	11.8	16.4
45	Male	13.5	17.6	15.5	19.9
50	Male	13.5	20.6	18.5	22.8
55	Male	13.5	22.3	20.2	24.6
60	Male	13.5	22.6	20.5	24.9
65	Male	13.5	21.4	19.3	23.6
70	Male	13.5	18.8	17	20.8
75	Male	13.5	15.3	13.7	17
80	Male	13.5	11.4	10.1	12.9
85	Male	13.5	7.8	6.7	9.1
40	Male	14	14.7	12.4	17.3
45	Male	14	18.6	16.3	21.1
50	Male	14	21.6	19.3	24.1
55	Male	14	23.4	21.1	26
60	Male	14	23.7	21.3	26.3
65	Male	14	22.4	20.1	24.9
70	Male	14	19.8	17.7	22
75	Male	14	16.1	14.4	18.1
80	Male	14	12.1	10.6	13.7
85	Male	14	8.3	7	9.7
40	Male	14.5	15.4	12.9	18.3
45	Male	14.5	19.4	16.9	22.2
50	Male	14.5	22.6	20	25.4
55	Male	14.5	24.4	21.8	27.3
60	Male	14.5	24.7	22	27.6
65	Male	14.5	23.4	20.8	26.2
70	Male	14.5	20.6	18.3	23.2
75	Male	14.5	16.9	14.9	19.1
80	Male	14.5	12.7	11	14.5
85	Male	14.5	8.7	7.3	10.2
40	Male	15	16	13.3	19.1
45	Male	15	20.1	17.4	23.2
50	Male	15	23.4	20.5	26.5
55	Male	15	25.3	22.4	28.5
60	Male	15	25.6	22.6	28.8
65	Male	15	24.2	21.4	27.4
70	Male	15	21.4	18.8	24.3
75	Male	15	17.6	15.3	20.1
80	Male	15	13.2	11.4	15.3
85	Male	15	9.1	7.6	10.8
40	Female	5	0.6	0.5	0.7
45	Female	5	0.8	0.7	0.9
50	Female	5	0.9	0.8	1
55	Female	5	1	0.9	1.1
60	Female	5	1	0.9	1.2
65	Female	5	1	0.9	1.1
70	Female	5	0.8	0.7	0.9
75	Female	5	0.6	0.6	0.7
80	Female	5	0.5	0.4	0.5
85	Female	5	0.3	0.3	0.4
40	Female	5.5	0.8	0.7	1
45	Female	5.5	1.1	1	1.2
50	Female	5.5	1.3	1.2	1.5
55	Female	5.5	1.5	1.3	1.6
60	Female	5.5	1.5	1.3	1.6
65	Female	5.5	1.4	1.2	1.5
70	Female	5.5	1.2	1.1	1.3
75	Female	5.5	0.9	0.8	1
80	Female	5.5	0.7	0.6	0.7
85	Female	5.5	0.4	0.4	0.5
40	Female	6	1.1	1	1.3
45	Female	6	1.5	1.3	1.7
50	Female	6	1.8	1.7	2
55	Female	6	2	1.8	2.2
60	Female	6	2	1.9	2.2
65	Female	6	1.9	1.7	2.1
70	Female	6	1.6	1.5	1.8
75	Female	6	1.3	1.2	1.4
80	Female	6	0.9	0.8	1
85	Female	6	0.6	0.5	0.7
40	Female	6.5	1.5	1.3	1.8
45	Female	6.5	2	1.8	2.3
50	Female	6.5	2.4	2.2	2.7
55	Female	6.5	2.7	2.5	2.9
60	Female	6.5	2.7	2.5	3
65	Female	6.5	2.5	2.3	2.8
70	Female	6.5	2.2	2	2.4
75	Female	6.5	1.7	1.6	1.8
80	Female	6.5	1.2	1.1	1.3
85	Female	6.5	0.8	0.7	0.9
40	Female	7	2	1.7	2.3
45	Female	7	2.6	2.3	2.9
50	Female	7	3.2	2.9	3.5
55	Female	7	3.5	3.2	3.8
60	Female	7	3.5	3.3	3.8
65	Female	7	3.3	3	3.6
70	Female	7	2.8	2.6	3.1
75	Female	7	2.2	2.1	2.4
80	Female	7	1.6	1.5	1.8
85	Female	7	1.1	0.9	1.2
40	Female	7.1	2.1	1.8	2.5
45	Female	7.1	2.8	2.5	3.1
50	Female	7.1	3.3	3	3.6
55	Female	7.1	3.7	3.4	4
60	Female	7.1	3.7	3.4	4
65	Female	7.1	3.5	3.2	3.8
70	Female	7.1	3	2.7	3.2
75	Female	7.1	2.3	2.2	2.5
80	Female	7.1	1.7	1.5	1.8
85	Female	7.1	1.1	1	1.3
40	Female	7.5	2.5	2.2	3
45	Female	7.5	3.3	3	3.7
50	Female	7.5	4	3.6	4.4
55	Female	7.5	4.4	4.1	4.8
60	Female	7.5	4.5	4.1	4.9
65	Female	7.5	4.2	3.8	4.6
70	Female	7.5	3.6	3.3	3.9
75	Female	7.5	2.8	2.6	3.1
80	Female	7.5	2	1.9	2.2
85	Female	7.5	1.3	1.2	1.5
40	Female	8	3.1	2.7	3.7
45	Female	8	4.1	3.7	4.6
50	Female	8	4.9	4.5	5.4
55	Female	8	5.5	5	6
60	Female	8	5.5	5.1	6
65	Female	8	5.2	4.8	5.6
70	Female	8	4.4	4.1	4.8
75	Female	8	3.5	3.2	3.8
80	Female	8	2.5	2.3	2.8
85	Female	8	1.7	1.5	1.9
40	Female	8.5	3.8	3.3	4.5
45	Female	8.5	5	4.4	5.6
50	Female	8.5	6	5.4	6.6
55	Female	8.5	6.6	6	7.2
60	Female	8.5	6.7	6.1	7.3
65	Female	8.5	6.3	5.7	6.8
70	Female	8.5	5.4	4.9	5.9
75	Female	8.5	4.3	3.9	4.6
80	Female	8.5	3.1	2.8	3.4
85	Female	8.5	2	1.8	2.3
40	Female	9	4.6	3.9	5.4
45	Female	9	5.9	5.3	6.7
50	Female	9	7.1	6.4	7.8
55	Female	9	7.8	7.2	8.6
60	Female	9	7.9	7.3	8.7
65	Female	9	7.4	6.8	8.1
70	Female	9	6.4	5.9	7
75	Female	9	5.1	4.7	5.5
80	Female	9	3.7	3.3	4
85	Female	9	2.4	2.1	2.8
40	Female	9.5	5.3	4.5	6.3
45	Female	9.5	6.9	6.1	7.8
50	Female	9.5	8.3	7.5	9.1
55	Female	9.5	9.1	8.3	10
60	Female	9.5	9.2	8.4	10.1
65	Female	9.5	8.7	7.9	9.4
70	Female	9.5	7.5	6.9	8.1
75	Female	9.5	5.9	5.4	6.5
80	Female	9.5	4.3	3.9	4.7
85	Female	9.5	2.9	2.5	3.3
40	Female	10	6.2	5.2	7.2
45	Female	10	8	7.1	9
50	Female	10	9.5	8.6	10.5
55	Female	10	10.4	9.5	11.4
60	Female	10	10.6	9.7	11.6
65	Female	10	9.9	9.1	10.8
70	Female	10	8.6	7.9	9.4
75	Female	10	6.8	6.3	7.4
80	Female	10	5	4.5	5.5
85	Female	10	3.3	2.9	3.8
40	Female	10.5	7	5.9	8.2
45	Female	10.5	9	8	10.2
50	Female	10.5	10.7	9.7	11.9
55	Female	10.5	11.8	10.7	12.9
60	Female	10.5	11.9	10.9	13.1
65	Female	10.5	11.2	10.2	12.2
70	Female	10.5	9.7	8.9	10.6
75	Female	10.5	7.7	7.1	8.4
80	Female	10.5	5.7	5.1	6.2
85	Female	10.5	3.8	3.3	4.3
40	Female	11	7.8	6.6	9.2
45	Female	11	10.1	8.9	11.4
50	Female	11	12	10.8	13.2
55	Female	11	13.1	12	14.4
60	Female	11	13.3	12.1	14.5
65	Female	11	12.5	11.4	13.6
70	Female	11	10.8	9.9	11.8
75	Female	11	8.7	7.9	9.5
80	Female	11	6.4	5.7	7
85	Female	11	4.3	3.7	4.8
40	Female	11.1	8	6.8	9.4
45	Female	11.1	10.3	9.1	11.6
50	Female	11.1	12.2	11	13.5
55	Female	11.1	13.4	12.2	14.7
60	Female	11.1	13.6	12.4	14.8
65	Female	11.1	12.7	11.6	13.9
70	Female	11.1	11.1	10.1	12.1
75	Female	11.1	8.8	8.1	9.7
80	Female	11.1	6.5	5.9	7.2
85	Female	11.1	4.3	3.8	4.9
40	Female	11.5	8.7	7.4	10.2
45	Female	11.5	11.1	9.9	12.6
50	Female	11.5	13.2	11.9	14.6
55	Female	11.5	14.4	13.1	15.8
60	Female	11.5	14.6	13.3	16
65	Female	11.5	13.7	12.5	15
70	Female	11.5	12	10.9	13.1
75	Female	11.5	9.6	8.7	10.5
80	Female	11.5	7	6.4	7.8
85	Female	11.5	4.7	4.1	5.4
40	Female	12	9.5	8	11.2
45	Female	12	12.2	10.7	13.8
50	Female	12	14.4	13	15.9
55	Female	12	15.7	14.3	17.2
60	Female	12	15.9	14.5	17.5
65	Female	12	15	13.6	16.4
70	Female	12	13	11.9	14.3
75	Female	12	10.5	9.5	11.5
80	Female	12	7.7	7	8.6
85	Female	12	5.2	4.5	5.9
40	Female	12.5	10.3	8.7	12.1
45	Female	12.5	13.2	11.6	14.9
50	Female	12.5	15.5	13.9	17.2
55	Female	12.5	16.9	15.3	18.6
60	Female	12.5	17.1	15.5	18.9
65	Female	12.5	16.1	14.6	17.8
70	Female	12.5	14.1	12.8	15.5
75	Female	12.5	11.3	10.3	12.5
80	Female	12.5	8.4	7.5	9.3
85	Female	12.5	5.6	4.9	6.5
40	Female	13	11	9.3	13
45	Female	13	14.1	12.4	16
50	Female	13	16.6	14.8	18.5
55	Female	13	18	16.3	20
60	Female	13	18.3	16.5	20.2
65	Female	13	17.2	15.5	19.1
70	Female	13	15.1	13.6	16.7
75	Female	13	12.2	10.9	13.5
80	Female	13	9	8	10.1
85	Female	13	6.1	5.3	7
40	Female	13.5	11.7	9.9	13.9
45	Female	13.5	15	13.1	17.1
50	Female	13.5	17.6	15.6	19.7
55	Female	13.5	19.1	17.1	21.3
60	Female	13.5	19.4	17.4	21.5
65	Female	13.5	18.3	16.4	20.3
70	Female	13.5	16	14.3	17.8
75	Female	13.5	12.9	11.6	14.4
80	Female	13.5	9.6	8.5	10.8
85	Female	13.5	6.5	5.6	7.5
40	Female	14	12.4	10.4	14.8
45	Female	14	15.8	13.7	18.1
50	Female	14	18.5	16.3	20.8
55	Female	14	20.1	17.9	22.5
60	Female	14	20.3	18.1	22.8
65	Female	14	19.2	17.1	21.5
70	Female	14	16.8	15	18.9
75	Female	14	13.6	12.1	15.4
80	Female	14	10.2	8.9	11.6
85	Female	14	6.9	5.9	8
40	Female	14.5	13	10.8	15.6
45	Female	14.5	16.5	14.2	19.1
50	Female	14.5	19.3	16.9	21.9
55	Female	14.5	21	18.5	23.7
60	Female	14.5	21.2	18.8	24
65	Female	14.5	20.1	17.7	22.7
70	Female	14.5	17.6	15.5	19.9
75	Female	14.5	14.3	12.5	16.3
80	Female	14.5	10.7	9.3	12.3
85	Female	14.5	7.2	6.1	8.5
40	Female	15	13.6	11.2	16.3
45	Female	15	17.2	14.7	20
50	Female	15	20.1	17.4	23
55	Female	15	21.8	19	24.8
60	Female	15	22	19.3	25.1
65	Female	15	20.8	18.2	23.7
70	Female	15	18.3	16	20.9
75	Female	15	14.9	12.9	17.1
80	Female	15	11.1	9.5	12.9
85	Female	15	7.6	6.3	9
